# Supplementary material for: The Origin(s) of LUCA: Computer Simulation of a New Theory
Source: Life (Basel). 2025 Jan 10;15(1):75. doi: 10.3390/life15010075 (PMC11766493; doi:10.3390/life15010075)
Supplement: Supplementary file 1 [file life-15-00075-s001.zip]

Archive with 1 entries (1 files):
- life-3270335-supplementary.pdf
